# Supplementary material for: Microbe-Derived Antioxidants Reduce Lipopolysaccharide-Induced Inflammatory Responses by Activating the Nrf2 Pathway to Inhibit the ROS/NLRP3/IL-1β Signaling Pathway
Source: Int J Mol Sci. 2022 Oct 18;23(20):12477. doi: 10.3390/ijms232012477 (PMC9603940; doi:10.3390/ijms232012477)
Supplement: Supplementary file 1 [file ijms-23-12477-s001.zip]

Archive with 2 entries (1 files):
- ijms-1868241-supplementary/
- ijms-1868241-supplementary/Supplementary Tables S1 and S2.pdf
